# Supplementary material for: Mycobacterium bovis infected domestic cats in an officially bovine tuberculosis free country resulting in human infection
Source: One Health. 2025 Apr 21;20:101048. doi: 10.1016/j.onehlt.2025.101048 (PMC12088816; doi:10.1016/j.onehlt.2025.101048)
Supplement: Supplementary file 1 — Supplementary material [file mmc1.xlsx]

## Sheet: Sheet1
			Supplementary table 1. Primers used for PCR
			Name	Sequence (5'-3')
			Fw_IS6110	TCGACGCGATCGAGCAA
			Rv_IS6110	GGATAACGTCTTTCAGGTCGAGTAC
			probe_IS6110	FAM-CCATCTGGACCCGCCAACAAGAAG-BHQ1
			Fw_IS1245	GCTCGACGTCAGTGACCAAA
			Rv_IS1245	GGTAGCCACTATGCCGTGAGA
			probe_IS1245	FAM-AAACCATTGCCCCCACAGCCG-BHQ1
			Fw_RD1	GGATTTGACGTCGTGCTTCTG
			Rv_RD1	CCGACGGGCAGCTATGC
			probe_RD1	FAM-ATTGGCACATCCAGCCGCCC-BHQ1
			Fw_RD4	AGAAGCGCAACACTCTTGGA
			Rv_RD4	CGCGACGACCTGTACTATGC
			probe_RD4	FAM-CTTGCAGAGATCAAATAGGGCGCATGG-BHQ1
			Fw_RD9	CCGTTTCGAGCCGTAAATTACT
			Rv_RD9	CGGTCTCTCCGAGCATTCTC
			probe_RD9	FAM-TGGCCCTGCGCAATTCGGAG-BHQ1
			Fw_RD12	CGTTGGAACGCGAAATACG
			Rv_RD12	CCAGGATATGGGCGCAAAT
			probe_RD12	FAM-TGCGCTGACCCCACGGAGG-BHQ1
			Fw_pncA_1	GGCCGCGATGACACCTCT
			Rv_pncA_1	GCCGCAGCCAATTCAGCAGT
			Fw_pncA_2	CGAAGCGGCGGACTACCATCACG
			Rv_pncA_2	CCCCACCTGCGGCTGCGAACC
			Fw_Mb0151	TTCCTACAAGTCCACGACGC
			Rv_Mb0151	GTGACAAACTCGGCGAACG
			Fw_Mb2085	GGTGATCCTTGTCACCGGAC
			Rv_Mb2085	GGGTTCGATTTTTCAGGCCG
